# Supplementary material for: Moisture-tolerant Mg-metal electrodes for practical fabrication of rechargeable Mg batteries
Source: Nat Commun. 2026 Mar 9;17:3678. doi: 10.1038/s41467-026-70378-3 (PMC13100027; doi:10.1038/s41467-026-70378-3)
Supplement: Supplementary file 3 — Supplementary Data 1 [file 41467_2026_70378_MOESM3_ESM.zip]

Archive with 5 entries (3 files):
- DFT detailed structural files/
- DFT detailed structural files/Source_Data/
- DFT detailed structural files/Source_Data/Mg-DMP-H2O.txt
- DFT detailed structural files/Source_Data/Mg-DMP.txt
- DFT detailed structural files/Source_Data/Mg.txt
