# Supplementary material for: Moisture-tolerant Mg-metal electrodes for practical fabrication of rechargeable Mg batteries
Source: Nat Commun. 2026 Mar 9;17:3678. doi: 10.1038/s41467-026-70378-3 (PMC13100027; doi:10.1038/s41467-026-70378-3)
Supplement: Supplementary file 3 — Supplementary Data 1 [file 41467_2026_70378_MOESM3_ESM.zip › DFT detailed structural files/Source_Data/Mg-DMP-H2O.txt]

Mg                                      
   1.00000000000000     
    12.8312425612999998    0.0000000000000000    0.0000000000000000
    -6.6473812119000000   10.9751131517000005    0.0000000000000000
     0.0000000000000000    0.0000000000000000   31.1177015290000014
   Mg   P    C    O    H    O 
    64     1     2     4     8     1
Selective dynamics
Direct
  0.0000000000000000  0.0000000000000000  0.0000000000000000   F   F   F
  0.9999997147540967  0.2500001559961120  0.0000000000000000   F   F   F
  0.0000002088559441  0.5000003119922241  0.0000000000000000   F   F   F
  0.9999994515764925  0.7499995568360021  0.0000000000000000   F   F   F
  0.2499999500964165  0.0000000000000000  0.0000000000000000   F   F   F
  0.2500004441982639  0.2500001559961120  0.0000000000000000   F   F   F
  0.2500001589523606  0.5000003119922241  0.0000000000000000   F   F   F
  0.2499994016729090  0.7499995568360021  0.0000000000000000   F   F   F
  0.4999999001928330  0.0000000000000000  0.0000000000000000   F   F   F
  0.5000003942946734  0.2500001559961120  0.0000000000000000   F   F   F
  0.5000001090487771  0.5000003119922241  0.0000000000000000   F   F   F
  0.5000001311170763  0.7499995568360021  0.0000000000000000   F   F   F
  0.7499998502892424  0.0000000000000000  0.0000000000000000   F   F   F
  0.7500003443910899  0.2500001559961120  0.0000000000000000   F   F   F
  0.7500000591451865  0.5000003119922241  0.0000000000000000   F   F   F
  0.7500000812134857  0.7499995568360021  0.0000000000000000   F   F   F
  0.1666802986081706  0.0833103028061615  0.0833300620736210   F   F   F
  0.1666896728494507  0.3333095476499395  0.0833300620736210   F   F   F
  0.1666901669512981  0.5833097036460515  0.0833300620736210   F   F   F
  0.1666898817053948  0.8333098596421635  0.0833300620736210   F   F   F
  0.4166903802253188  0.0833103028061615  0.0833300620736210   F   F   F
  0.4166896229458672  0.3333095476499395  0.0833300620736210   F   F   F
  0.4166901170477146  0.5833097036460515  0.0833300620736210   F   F   F
  0.4166898318018113  0.8333098596421635  0.0833300620736210   F   F   F
  0.6666903303217353  0.0833103028061615  0.0833300620736210   F   F   F
  0.6666895730422837  0.3333095476499395  0.0833300620736210   F   F   F
  0.6666900671441311  0.5833097036460515  0.0833300620736210   F   F   F
  0.6666897818982278  0.8333098596421635  0.0833300620736210   F   F   F
  0.9166902804181447  0.0833103028061615  0.0833300620736210   F   F   F
  0.9166895231387002  0.3333095476499395  0.0833300620736210   F   F   F
  0.9166900172405477  0.5833097036460515  0.0833300620736210   F   F   F
  0.9166897319946443  0.8333098596421635  0.0833300620736210   F   F   F
  0.9989755111099544  0.0004311237894770  0.1667559106971910   T   T   T
  0.9984284365216699  0.2504127588882858  0.1665708561933787   T   T   T
  0.9978504916368427  0.5009587245132117  0.1661187795598071   T   T   T
  0.9982378417780189  0.7509806378050472  0.1663699504373654   T   T   T
  0.2485707361003573  0.0013570283275361  0.1664295814542908   T   T   T
  0.2480445614956603  0.2505575199219262  0.1667456648996740   T   T   T
  0.2453316712341868  0.5010690662583129  0.1655752374965233   T   T   T
  0.2481112101427137  0.7515253074416062  0.1666925391965058   T   T   T
  0.4987327684986543  0.0018930355401510  0.1661799871397952   T   T   T
  0.4997725911213780  0.2533143186378729  0.1699804430685243   T   T   T
  0.4960568760758434  0.5016436369150984  0.1674640091541584   T   T   T
  0.4981894311009955  0.7535309746413459  0.1655726917238154   T   T   T
  0.7491089127450752  0.0010622600108945  0.1665119339234758   T   T   T
  0.7482113894731305  0.2512132750818233  0.1673906883353323   T   T   T
  0.7466457353766490  0.4992488062765921  0.1694638083680051   T   T   T
  0.7486637980275807  0.7515691265170962  0.1660628991143259   T   T   T
  0.1665576583813609  0.0838919606319182  0.2519617094291542   T   T   T
  0.1654860151659356  0.3344610686062325  0.2506783180207290   T   T   T
  0.1629651243276445  0.5844934329167641  0.2510059489082928   T   T   T
  0.1642594425763887  0.8342520079063376  0.2511471143422287   T   T   T
  0.4137206756780455  0.0816437066624286  0.2502600034627857   T   T   T
  0.4116001460632383  0.3357861352192761  0.2530061408616988   T   T   T
  0.4078718077264242  0.5903300544414245  0.2480666278147825   T   T   T
  0.4144650325909533  0.8357149932508139  0.2509161392043242   T   T   T
  0.6666874860499111  0.0795975183382943  0.2501256431216297   T   T   T
  0.6740242263199917  0.3232632505539750  0.2609409130006828   T   T   T
  0.6639381246586405  0.5882228689718293  0.2499926259302295   T   T   T
  0.6642008440905092  0.8336563011852272  0.2502765538563829   T   T   T
  0.9165338798413740  0.0822344385321245  0.2511470070069933   T   T   T
  0.9192301758059206  0.3323510834402313  0.2501124436598550   T   T   T
  0.9172304597365115  0.5847187955424674  0.2501453554059745   T   T   T
  0.9143889055770349  0.8320839380586752  0.2516075307095119   T   T   T
  0.5932478325871399  0.4227948668428165  0.3358041549859250   T   T   T
  0.4699438439836720  0.2667373381983292  0.3984696253147820   T   T   T
  0.6660407090861099  0.6337131156966563  0.3748123588740506   T   T   T
  0.4767243295491800  0.3507842280946933  0.3656402943605696   T   T   T
  0.6924405895044908  0.5418216942880049  0.3609670886397517   T   T   T
  0.6528721612969326  0.3513059533745133  0.3244331592500859   T   T   T
  0.5465560852785916  0.4619592251028915  0.2967789990538814   T   T   T
  0.4818275809681977  0.1959271302244997  0.3836563834906449   T   T   T
  0.3785923816513960  0.2261281214236502  0.4122723234845483   T   T   T
  0.5401153209153267  0.3151263623952407  0.4231186822288145   T   T   T
  0.5840945472231691  0.5929175896035739  0.3951270468511749   T   T   T
  0.6538024094409846  0.6784528840255082  0.3466776975293230   T   T   T
  0.7458418512344689  0.7007311032792580  0.3931559206514201   T   T   T
  0.7944872185269659  0.4840141438031682  0.4105402668908301   T   T   T
  0.7673174116411154  0.3656273516811500  0.3893465675238924   T   T   T
  0.7802680880815760  0.4036500573852522  0.4175668895850951   T   T   T
 
  0.00000000E+00  0.00000000E+00  0.00000000E+00
  0.00000000E+00  0.00000000E+00  0.00000000E+00
  0.00000000E+00  0.00000000E+00  0.00000000E+00
  0.00000000E+00  0.00000000E+00  0.00000000E+00
  0.00000000E+00  0.00000000E+00  0.00000000E+00
  0.00000000E+00  0.00000000E+00  0.00000000E+00
  0.00000000E+00  0.00000000E+00  0.00000000E+00
  0.00000000E+00  0.00000000E+00  0.00000000E+00
  0.00000000E+00  0.00000000E+00  0.00000000E+00
  0.00000000E+00  0.00000000E+00  0.00000000E+00
  0.00000000E+00  0.00000000E+00  0.00000000E+00
  0.00000000E+00  0.00000000E+00  0.00000000E+00
  0.00000000E+00  0.00000000E+00  0.00000000E+00
  0.00000000E+00  0.00000000E+00  0.00000000E+00
  0.00000000E+00  0.00000000E+00  0.00000000E+00
  0.00000000E+00  0.00000000E+00  0.00000000E+00
  0.00000000E+00  0.00000000E+00  0.00000000E+00
  0.00000000E+00  0.00000000E+00  0.00000000E+00
  0.00000000E+00  0.00000000E+00  0.00000000E+00
  0.00000000E+00  0.00000000E+00  0.00000000E+00
  0.00000000E+00  0.00000000E+00  0.00000000E+00
  0.00000000E+00  0.00000000E+00  0.00000000E+00
  0.00000000E+00  0.00000000E+00  0.00000000E+00
  0.00000000E+00  0.00000000E+00  0.00000000E+00
  0.00000000E+00  0.00000000E+00  0.00000000E+00
  0.00000000E+00  0.00000000E+00  0.00000000E+00
  0.00000000E+00  0.00000000E+00  0.00000000E+00
  0.00000000E+00  0.00000000E+00  0.00000000E+00
  0.00000000E+00  0.00000000E+00  0.00000000E+00
  0.00000000E+00  0.00000000E+00  0.00000000E+00
  0.00000000E+00  0.00000000E+00  0.00000000E+00
  0.00000000E+00  0.00000000E+00  0.00000000E+00
  0.00000000E+00  0.00000000E+00  0.00000000E+00
  0.00000000E+00  0.00000000E+00  0.00000000E+00
  0.00000000E+00  0.00000000E+00  0.00000000E+00
  0.00000000E+00  0.00000000E+00  0.00000000E+00
  0.00000000E+00  0.00000000E+00  0.00000000E+00
  0.00000000E+00  0.00000000E+00  0.00000000E+00
  0.00000000E+00  0.00000000E+00  0.00000000E+00
  0.00000000E+00  0.00000000E+00  0.00000000E+00
  0.00000000E+00  0.00000000E+00  0.00000000E+00
  0.00000000E+00  0.00000000E+00  0.00000000E+00
  0.00000000E+00  0.00000000E+00  0.00000000E+00
  0.00000000E+00  0.00000000E+00  0.00000000E+00
  0.00000000E+00  0.00000000E+00  0.00000000E+00
  0.00000000E+00  0.00000000E+00  0.00000000E+00
  0.00000000E+00  0.00000000E+00  0.00000000E+00
  0.00000000E+00  0.00000000E+00  0.00000000E+00
  0.00000000E+00  0.00000000E+00  0.00000000E+00
  0.00000000E+00  0.00000000E+00  0.00000000E+00
  0.00000000E+00  0.00000000E+00  0.00000000E+00
  0.00000000E+00  0.00000000E+00  0.00000000E+00
  0.00000000E+00  0.00000000E+00  0.00000000E+00
  0.00000000E+00  0.00000000E+00  0.00000000E+00
  0.00000000E+00  0.00000000E+00  0.00000000E+00
  0.00000000E+00  0.00000000E+00  0.00000000E+00
  0.00000000E+00  0.00000000E+00  0.00000000E+00
  0.00000000E+00  0.00000000E+00  0.00000000E+00
  0.00000000E+00  0.00000000E+00  0.00000000E+00
  0.00000000E+00  0.00000000E+00  0.00000000E+00
  0.00000000E+00  0.00000000E+00  0.00000000E+00
  0.00000000E+00  0.00000000E+00  0.00000000E+00
  0.00000000E+00  0.00000000E+00  0.00000000E+00
  0.00000000E+00  0.00000000E+00  0.00000000E+00
  0.00000000E+00  0.00000000E+00  0.00000000E+00
  0.00000000E+00  0.00000000E+00  0.00000000E+00
  0.00000000E+00  0.00000000E+00  0.00000000E+00
  0.00000000E+00  0.00000000E+00  0.00000000E+00
  0.00000000E+00  0.00000000E+00  0.00000000E+00
  0.00000000E+00  0.00000000E+00  0.00000000E+00
  0.00000000E+00  0.00000000E+00  0.00000000E+00
  0.00000000E+00  0.00000000E+00  0.00000000E+00
  0.00000000E+00  0.00000000E+00  0.00000000E+00
  0.00000000E+00  0.00000000E+00  0.00000000E+00
  0.00000000E+00  0.00000000E+00  0.00000000E+00
  0.00000000E+00  0.00000000E+00  0.00000000E+00
  0.00000000E+00  0.00000000E+00  0.00000000E+00
  0.00000000E+00  0.00000000E+00  0.00000000E+00
  0.00000000E+00  0.00000000E+00  0.00000000E+00
  0.00000000E+00  0.00000000E+00  0.00000000E+00
