# Supplementary material for: Moisture-tolerant Mg-metal electrodes for practical fabrication of rechargeable Mg batteries
Source: Nat Commun. 2026 Mar 9;17:3678. doi: 10.1038/s41467-026-70378-3 (PMC13100027; doi:10.1038/s41467-026-70378-3)
Supplement: Supplementary file 3 — Supplementary Data 1 [file 41467_2026_70378_MOESM3_ESM.zip › DFT detailed structural files/Source_Data/Mg-DMP.txt]

Mg                                      
   1.00000000000000     
    12.8312425612999998    0.0000000000000000    0.0000000000000000
    -6.6473812119000000   10.9751131517000005    0.0000000000000000
     0.0000000000000000    0.0000000000000000   31.1177015290000014
   Mg   P    C    O    H 
    64     1     2     4     6
Selective dynamics
Direct
  0.0000000000000000  0.0000000000000000  0.0000000000000000   F   F   F
  0.0000045555599328  0.2500019783007872  0.0000000000000000   F   F   F
  0.0000013176423792  0.5000039566015744  0.0000000000000000   F   F   F
  0.0000011528668509  0.7499968233789929  0.0000000000000000   F   F   F
  0.2499991707486657  0.0000000000000000  0.0000000000000000   F   F   F
  0.2500037263085986  0.2500019783007872  0.0000000000000000   F   F   F
  0.2500004883910449  0.5000039566015744  0.0000000000000000   F   F   F
  0.2500003236155166  0.7499968233789929  0.0000000000000000   F   F   F
  0.4999983414973315  0.0000000000000000  0.0000000000000000   F   F   F
  0.5000028970572643  0.2500019783007872  0.0000000000000000   F   F   F
  0.4999996591397107  0.5000039566015744  0.0000000000000000   F   F   F
  0.4999994943641823  0.7499968233789929  0.0000000000000000   F   F   F
  0.7499975122459972  0.0000000000000000  0.0000000000000000   F   F   F
  0.7500020678059300  0.2500019783007872  0.0000000000000000   F   F   F
  0.7499988298883835  0.5000039566015744  0.0000000000000000   F   F   F
  0.7499986651128481  0.7499968233789929  0.0000000000000000   F   F   F
  0.1666846452559767  0.0833066581968112  0.0833287766316388   F   F   F
  0.1666892008159095  0.3333086364975983  0.0833287766316388   F   F   F
  0.1666937563758424  0.5833106147983855  0.0833287766316388   F   F   F
  0.1666905184582888  0.8333125930991727  0.0833287766316388   F   F   F
  0.4166916094821289  0.0833066581968112  0.0833287766316388   F   F   F
  0.4166883715645753  0.3333086364975983  0.0833287766316388   F   F   F
  0.4166929271245081  0.5833106147983855  0.0833287766316388   F   F   F
  0.4166896892069545  0.8333125930991727  0.0833287766316388   F   F   F
  0.6666907802307946  0.0833066581968112  0.0833287766316388   F   F   F
  0.6666875423132410  0.3333086364975983  0.0833287766316388   F   F   F
  0.6666920978731739  0.5833106147983855  0.0833287766316388   F   F   F
  0.6666888599556202  0.8333125930991727  0.0833287766316388   F   F   F
  0.9166899509794604  0.0833066581968112  0.0833287766316388   F   F   F
  0.9166867130619067  0.3333086364975983  0.0833287766316388   F   F   F
  0.9166912686218396  0.5833106147983855  0.0833287766316388   F   F   F
  0.9166880307042859  0.8333125930991727  0.0833287766316388   F   F   F
  0.9996488427169493  0.0003748938543806  0.1667132470441806   T   T   T
 -0.0008907635577470  0.2502734532876510  0.1664778653784912   T   T   T
  0.9979434959834251  0.5008178432905263  0.1661035063372554   T   T   T
 -0.0014607076924720  0.7509125534780616  0.1663292323128422   T   T   T
  0.2486419743732785  0.0012499179806253  0.1663339849164443   T   T   T
  0.2482759435635595  0.2507863655216291  0.1665944181549364   T   T   T
  0.2455923542261987  0.5013746045796289  0.1655696973385564   T   T   T
  0.2480428494506459  0.7517439177105999  0.1666211234656013   T   T   T
  0.4988611898649432  0.0020606356156513  0.1661156219040830   T   T   T
  0.4998210030795487  0.2532591353452419  0.1698798530105587   T   T   T
  0.4966148105900655  0.5022888648822607  0.1674682076110135   T   T   T
  0.4983808733194194  0.7541395374439945  0.1655274881477946   T   T   T
  0.7496953202417084  0.0008447764276489  0.1663666127293986   T   T   T
  0.7488352665173390  0.2507663708929211  0.1671852089843209   T   T   T
  0.7471036267577611  0.4994300951222777  0.1693137889883803   T   T   T
  0.7491784608848168  0.7517995908137312  0.1660436947867238   T   T   T
  0.1675460003027268  0.0845860758618885  0.2520333850952294   T   T   T
  0.1664349771376474  0.3349954747802763  0.2507492747756550   T   T   T
  0.1634493388671565  0.5847747972115731  0.2509119173246031   T   T   T
  0.1646849163427168  0.8343836110385958  0.2511638031894941   T   T   T
  0.4135659553301214  0.0808116297832921  0.2500879173411570   T   T   T
  0.4123479670698815  0.3365480190089477  0.2528303211881344   T   T   T
  0.4086852639090062  0.5908038386237703  0.2480284213502675   T   T   T
  0.4146835255434114  0.8358449248288505  0.2508565853432845   T   T   T
  0.6674169189397031  0.0782645074407168  0.2497679697449316   T   T   T
  0.6756685486854686  0.3219919882542130  0.2583377580855581   T   T   T
  0.6644349253548700  0.5875579584344531  0.2501000385552160   T   T   T
  0.6649713159628969  0.8332228591714703  0.2502541673606402   T   T   T
  0.9175741345829814  0.0821944468879003  0.2510480810543361   T   T   T
  0.9207477733068778  0.3320074840749158  0.2498921573025625   T   T   T
  0.9183192884630161  0.5851256309246140  0.2501885120543160   T   T   T
  0.9152676391880858  0.8323380615748537  0.2516412975678008   T   T   T
  0.5965783481488552  0.4174554087809239  0.3344431391150791   T   T   T
  0.4839577341664780  0.2710997087307621  0.3996225760282670   T   T   T
  0.6752102373435853  0.6274524913666749  0.3743638072886384   T   T   T
  0.4807966389732313  0.3448398060079043  0.3649363940196476   T   T   T
  0.6971915511015622  0.5328534764880972  0.3604200957987943   T   T   T
  0.6520937616521276  0.3435158517533347  0.3215391055085490   T   T   T
  0.5485562420234142  0.4596362257009421  0.2967246787512841   T   T   T
  0.4981830472831155  0.1997906161438746  0.3866432334357586   T   T   T
  0.3950637346153818  0.2300309242174622  0.4154928842698746   T   T   T
  0.5567948379921259  0.3279690891911269  0.4225886128054691   T   T   T
  0.5928391478317228  0.5891306951792977  0.3944179172170715   T   T   T
  0.6654809817102773  0.6740801378693623  0.3463031247301326   T   T   T
  0.7556685890138393  0.6921631106951041  0.3929387798916577   T   T   T
 
  0.00000000E+00  0.00000000E+00  0.00000000E+00
  0.00000000E+00  0.00000000E+00  0.00000000E+00
  0.00000000E+00  0.00000000E+00  0.00000000E+00
  0.00000000E+00  0.00000000E+00  0.00000000E+00
  0.00000000E+00  0.00000000E+00  0.00000000E+00
  0.00000000E+00  0.00000000E+00  0.00000000E+00
  0.00000000E+00  0.00000000E+00  0.00000000E+00
  0.00000000E+00  0.00000000E+00  0.00000000E+00
  0.00000000E+00  0.00000000E+00  0.00000000E+00
  0.00000000E+00  0.00000000E+00  0.00000000E+00
  0.00000000E+00  0.00000000E+00  0.00000000E+00
  0.00000000E+00  0.00000000E+00  0.00000000E+00
  0.00000000E+00  0.00000000E+00  0.00000000E+00
  0.00000000E+00  0.00000000E+00  0.00000000E+00
  0.00000000E+00  0.00000000E+00  0.00000000E+00
  0.00000000E+00  0.00000000E+00  0.00000000E+00
  0.00000000E+00  0.00000000E+00  0.00000000E+00
  0.00000000E+00  0.00000000E+00  0.00000000E+00
  0.00000000E+00  0.00000000E+00  0.00000000E+00
  0.00000000E+00  0.00000000E+00  0.00000000E+00
  0.00000000E+00  0.00000000E+00  0.00000000E+00
  0.00000000E+00  0.00000000E+00  0.00000000E+00
  0.00000000E+00  0.00000000E+00  0.00000000E+00
  0.00000000E+00  0.00000000E+00  0.00000000E+00
  0.00000000E+00  0.00000000E+00  0.00000000E+00
  0.00000000E+00  0.00000000E+00  0.00000000E+00
  0.00000000E+00  0.00000000E+00  0.00000000E+00
  0.00000000E+00  0.00000000E+00  0.00000000E+00
  0.00000000E+00  0.00000000E+00  0.00000000E+00
  0.00000000E+00  0.00000000E+00  0.00000000E+00
  0.00000000E+00  0.00000000E+00  0.00000000E+00
  0.00000000E+00  0.00000000E+00  0.00000000E+00
  0.00000000E+00  0.00000000E+00  0.00000000E+00
  0.00000000E+00  0.00000000E+00  0.00000000E+00
  0.00000000E+00  0.00000000E+00  0.00000000E+00
  0.00000000E+00  0.00000000E+00  0.00000000E+00
  0.00000000E+00  0.00000000E+00  0.00000000E+00
  0.00000000E+00  0.00000000E+00  0.00000000E+00
  0.00000000E+00  0.00000000E+00  0.00000000E+00
  0.00000000E+00  0.00000000E+00  0.00000000E+00
  0.00000000E+00  0.00000000E+00  0.00000000E+00
  0.00000000E+00  0.00000000E+00  0.00000000E+00
  0.00000000E+00  0.00000000E+00  0.00000000E+00
  0.00000000E+00  0.00000000E+00  0.00000000E+00
  0.00000000E+00  0.00000000E+00  0.00000000E+00
  0.00000000E+00  0.00000000E+00  0.00000000E+00
  0.00000000E+00  0.00000000E+00  0.00000000E+00
  0.00000000E+00  0.00000000E+00  0.00000000E+00
  0.00000000E+00  0.00000000E+00  0.00000000E+00
  0.00000000E+00  0.00000000E+00  0.00000000E+00
  0.00000000E+00  0.00000000E+00  0.00000000E+00
  0.00000000E+00  0.00000000E+00  0.00000000E+00
  0.00000000E+00  0.00000000E+00  0.00000000E+00
  0.00000000E+00  0.00000000E+00  0.00000000E+00
  0.00000000E+00  0.00000000E+00  0.00000000E+00
  0.00000000E+00  0.00000000E+00  0.00000000E+00
  0.00000000E+00  0.00000000E+00  0.00000000E+00
  0.00000000E+00  0.00000000E+00  0.00000000E+00
  0.00000000E+00  0.00000000E+00  0.00000000E+00
  0.00000000E+00  0.00000000E+00  0.00000000E+00
  0.00000000E+00  0.00000000E+00  0.00000000E+00
  0.00000000E+00  0.00000000E+00  0.00000000E+00
  0.00000000E+00  0.00000000E+00  0.00000000E+00
  0.00000000E+00  0.00000000E+00  0.00000000E+00
  0.00000000E+00  0.00000000E+00  0.00000000E+00
  0.00000000E+00  0.00000000E+00  0.00000000E+00
  0.00000000E+00  0.00000000E+00  0.00000000E+00
  0.00000000E+00  0.00000000E+00  0.00000000E+00
  0.00000000E+00  0.00000000E+00  0.00000000E+00
  0.00000000E+00  0.00000000E+00  0.00000000E+00
  0.00000000E+00  0.00000000E+00  0.00000000E+00
  0.00000000E+00  0.00000000E+00  0.00000000E+00
  0.00000000E+00  0.00000000E+00  0.00000000E+00
  0.00000000E+00  0.00000000E+00  0.00000000E+00
  0.00000000E+00  0.00000000E+00  0.00000000E+00
  0.00000000E+00  0.00000000E+00  0.00000000E+00
  0.00000000E+00  0.00000000E+00  0.00000000E+00
