# Supplementary material for: Moisture-tolerant Mg-metal electrodes for practical fabrication of rechargeable Mg batteries
Source: Nat Commun. 2026 Mar 9;17:3678. doi: 10.1038/s41467-026-70378-3 (PMC13100027; doi:10.1038/s41467-026-70378-3)
Supplement: Supplementary file 3 — Supplementary Data 1 [file 41467_2026_70378_MOESM3_ESM.zip › DFT detailed structural files/Source_Data/Mg.txt]

Mg                                      
   1.00000000000000     
    12.8312425612999998    0.0000000000000000    0.0000000000000000
    -6.6473812119000000   10.9751131517000005    0.0000000000000000
     0.0000000000000000    0.0000000000000000   31.1177015290000014
   Mg
    64
Selective dynamics
Direct
  0.0000000000000000  0.0000000000000000  0.0000000000000000   F   F   F
  0.0000000778357929  0.2500000402797653  0.0000000000000000   F   F   F
  0.0000001556408620  0.5000000806506506  0.0000000000000000   F   F   F
  0.0000002334766549  0.7500001209304159  0.0000000000000000   F   F   F
  0.2499999999746692  0.0000000000000000  0.0000000000000000   F   F   F
  0.2500000778104692  0.2500000402797653  0.0000000000000000   F   F   F
  0.2500001556934635  0.5000000806506506  0.0000000000000000   F   F   F
  0.2500002335292564  0.7500001209304159  0.0000000000000000   F   F   F
  0.5000000000272777  0.0000000000000000  0.0000000000000000   F   F   F
  0.5000000777851383  0.2500000402797653  0.0000000000000000   F   F   F
  0.5000001556681326  0.5000000806506506  0.0000000000000000   F   F   F
  0.5000002335039326  0.7500001209304159  0.0000000000000000   F   F   F
  0.7500000000019469  0.0000000000000000  0.0000000000000000   F   F   F
  0.7500000778377469  0.2500000402797653  0.0000000000000000   F   F   F
  0.7500001556428089  0.5000000806506506  0.0000000000000000   F   F   F
  0.7500002334786018  0.7500001209304159  0.0000000000000000   F   F   F
  0.1666853389644345  0.0833147004829158  0.0833333333306570   F   F   F
  0.1666854167222951  0.3333147407626811  0.0833333333306570   F   F   F
  0.1666854946052965  0.5833147811335664  0.0833333333306570   F   F   F
  0.1666855724410894  0.8333148214133317  0.0833333333306570   F   F   F
  0.4166853389391107  0.0833147004829158  0.0833333333306570   F   F   F
  0.4166854167749037  0.3333147407626811  0.0833333333306570   F   F   F
  0.4166854946579051  0.5833147811335664  0.0833333333306570   F   F   F
  0.4166855724157656  0.8333148214133317  0.0833333333306570   F   F   F
  0.6666853389137799  0.0833147004829158  0.0833333333306570   F   F   F
  0.6666854167495728  0.3333147407626811  0.0833333333306570   F   F   F
  0.6666854946325742  0.5833147811335664  0.0833333333306570   F   F   F
  0.6666855724683671  0.8333148214133317  0.0833333333306570   F   F   F
  0.9166853389663885  0.0833147004829158  0.0833333333306570   F   F   F
  0.9166854167242491  0.3333147407626811  0.0833333333306570   F   F   F
  0.9166854946072434  0.5833147811335664  0.0833333333306570   F   F   F
  0.9166855724430434  0.8333148214133317  0.0833333333306570   F   F   F
 -0.0000871209749618  0.0000871209749618  0.1665217859086979   T   T   T
 -0.0000870431391689  0.2500871612547271  0.1665217859086979   T   T   T
 -0.0000869653340999  0.5000872016256125  0.1665217859086979   T   T   T
 -0.0000868874983069  0.7500872419053778  0.1665217859086979   T   T   T
  0.2499128789997073  0.0000871209749618  0.1665217859086979   T   T   T
  0.2499129568355073  0.2500871612547271  0.1665217859086979   T   T   T
  0.2499130347185016  0.5000872016256125  0.1665217859086979   T   T   T
  0.2499131125542945  0.7500872419053778  0.1665217859086979   T   T   T
  0.4999128790523159  0.0000871209749618  0.1665217859086979   T   T   T
  0.4999129568101765  0.2500871612547271  0.1665217859086979   T   T   T
  0.4999130346931708  0.5000872016256125  0.1665217859086979   T   T   T
  0.4999131125289708  0.7500872419053778  0.1665217859086979   T   T   T
  0.7499128790269850  0.0000871209749618  0.1665217859086979   T   T   T
  0.7499129568627850  0.2500871612547271  0.1665217859086979   T   T   T
  0.7499130346678470  0.5000872016256125  0.1665217859086979   T   T   T
  0.7499131125036399  0.7500872419053778  0.1665217859086979   T   T   T
  0.1667064378100157  0.0832936016373346  0.2502064918805272   T   T   T
  0.1667065155678762  0.3332936419170999  0.2502064918805272   T   T   T
  0.1667065934508776  0.5832936822879852  0.2502064918805272   T   T   T
  0.1667066712866705  0.8332937225677505  0.2502064918805272   T   T   T
  0.4167064377846919  0.0832936016373346  0.2502064918805272   T   T   T
  0.4167065156204848  0.3332936419170999  0.2502064918805272   T   T   T
  0.4167065935034862  0.5832936822879852  0.2502064918805272   T   T   T
  0.4167066712613468  0.8332937225677505  0.2502064918805272   T   T   T
  0.6667064377593611  0.0832936016373346  0.2502064918805272   T   T   T
  0.6667065155951540  0.3332936419170999  0.2502064918805272   T   T   T
  0.6667065934781554  0.5832936822879852  0.2502064918805272   T   T   T
  0.6667066713139483  0.8332937225677505  0.2502064918805272   T   T   T
  0.9167064378119697  0.0832936016373346  0.2502064918805272   T   T   T
  0.9167065155698303  0.3332936419170999  0.2502064918805272   T   T   T
  0.9167065934528246  0.5832936822879852  0.2502064918805272   T   T   T
  0.9167066712886246  0.8332937225677505  0.2502064918805272   T   T   T
 
  0.00000000E+00  0.00000000E+00  0.00000000E+00
  0.00000000E+00  0.00000000E+00  0.00000000E+00
  0.00000000E+00  0.00000000E+00  0.00000000E+00
  0.00000000E+00  0.00000000E+00  0.00000000E+00
  0.00000000E+00  0.00000000E+00  0.00000000E+00
  0.00000000E+00  0.00000000E+00  0.00000000E+00
  0.00000000E+00  0.00000000E+00  0.00000000E+00
  0.00000000E+00  0.00000000E+00  0.00000000E+00
  0.00000000E+00  0.00000000E+00  0.00000000E+00
  0.00000000E+00  0.00000000E+00  0.00000000E+00
  0.00000000E+00  0.00000000E+00  0.00000000E+00
  0.00000000E+00  0.00000000E+00  0.00000000E+00
  0.00000000E+00  0.00000000E+00  0.00000000E+00
  0.00000000E+00  0.00000000E+00  0.00000000E+00
  0.00000000E+00  0.00000000E+00  0.00000000E+00
  0.00000000E+00  0.00000000E+00  0.00000000E+00
  0.00000000E+00  0.00000000E+00  0.00000000E+00
  0.00000000E+00  0.00000000E+00  0.00000000E+00
  0.00000000E+00  0.00000000E+00  0.00000000E+00
  0.00000000E+00  0.00000000E+00  0.00000000E+00
  0.00000000E+00  0.00000000E+00  0.00000000E+00
  0.00000000E+00  0.00000000E+00  0.00000000E+00
  0.00000000E+00  0.00000000E+00  0.00000000E+00
  0.00000000E+00  0.00000000E+00  0.00000000E+00
  0.00000000E+00  0.00000000E+00  0.00000000E+00
  0.00000000E+00  0.00000000E+00  0.00000000E+00
  0.00000000E+00  0.00000000E+00  0.00000000E+00
  0.00000000E+00  0.00000000E+00  0.00000000E+00
  0.00000000E+00  0.00000000E+00  0.00000000E+00
  0.00000000E+00  0.00000000E+00  0.00000000E+00
  0.00000000E+00  0.00000000E+00  0.00000000E+00
  0.00000000E+00  0.00000000E+00  0.00000000E+00
  0.00000000E+00  0.00000000E+00  0.00000000E+00
  0.00000000E+00  0.00000000E+00  0.00000000E+00
  0.00000000E+00  0.00000000E+00  0.00000000E+00
  0.00000000E+00  0.00000000E+00  0.00000000E+00
  0.00000000E+00  0.00000000E+00  0.00000000E+00
  0.00000000E+00  0.00000000E+00  0.00000000E+00
  0.00000000E+00  0.00000000E+00  0.00000000E+00
  0.00000000E+00  0.00000000E+00  0.00000000E+00
  0.00000000E+00  0.00000000E+00  0.00000000E+00
  0.00000000E+00  0.00000000E+00  0.00000000E+00
  0.00000000E+00  0.00000000E+00  0.00000000E+00
  0.00000000E+00  0.00000000E+00  0.00000000E+00
  0.00000000E+00  0.00000000E+00  0.00000000E+00
  0.00000000E+00  0.00000000E+00  0.00000000E+00
  0.00000000E+00  0.00000000E+00  0.00000000E+00
  0.00000000E+00  0.00000000E+00  0.00000000E+00
  0.00000000E+00  0.00000000E+00  0.00000000E+00
  0.00000000E+00  0.00000000E+00  0.00000000E+00
  0.00000000E+00  0.00000000E+00  0.00000000E+00
  0.00000000E+00  0.00000000E+00  0.00000000E+00
  0.00000000E+00  0.00000000E+00  0.00000000E+00
  0.00000000E+00  0.00000000E+00  0.00000000E+00
  0.00000000E+00  0.00000000E+00  0.00000000E+00
  0.00000000E+00  0.00000000E+00  0.00000000E+00
  0.00000000E+00  0.00000000E+00  0.00000000E+00
  0.00000000E+00  0.00000000E+00  0.00000000E+00
  0.00000000E+00  0.00000000E+00  0.00000000E+00
  0.00000000E+00  0.00000000E+00  0.00000000E+00
  0.00000000E+00  0.00000000E+00  0.00000000E+00
  0.00000000E+00  0.00000000E+00  0.00000000E+00
  0.00000000E+00  0.00000000E+00  0.00000000E+00
  0.00000000E+00  0.00000000E+00  0.00000000E+00
